# Supplementary material for: Sleep deprivation reduces the baroreflex sensitivity through elevated angiotensin (Ang) II subtype 1 receptor expression in the nucleus tractus solitarii
Source: Front Neurosci. 2024 Apr 29;18:1401530. doi: 10.3389/fnins.2024.1401530 (PMC11089155; doi:10.3389/fnins.2024.1401530)
Supplement: Supplementary file 1 [file Table_1.XLS]

## Sheet: Figure1B
Ctrl	CSD
101.889	130.821
107.653	145.617
89.2911	141.473
100.014	129.785
111.476	137.931

## Sheet: Figure1C
Ctrl	CSD
421.168	493.576
401.578	504.609
405.449	507.678
421.971	486.233
432.249	512.581

## Sheet: Figure1E
Ctrl	CSD
-1.03258	-0.700233
-1.47136	-0.155441
-0.751091	-0.793526
-1.19088	-0.33372
-1.34707	-0.324852

## Sheet: Figure2B
Ctrl	CSD
150	212
157	220
142	236
151	276
114	216

## Sheet: Figure2E
	Ctrl					CSD
δ	0.00316113	0.00322179	0.00243062	0.00237587	0.00208905	0.00311783	0.00434065	0.00742023	0.00435042	0.00770588
θ	0.000185387	0.000186438	0.000328375	0.000386278	0.000581466	0.00251931	0.00168533	0.00145867	0.00219477	0.00170922
α	5.47e-05	5.44e-05	0.000142599	0.000255171	0.000246887	0.000417381	0.000607435	0.000643019	0.0011064	0.000919805
β	4.51e-05	4.97e-05	0.000124746	0.000154942	0.000139448	0.000357859	0.00038616	0.00038616	0.000608158	0.000602849
Low γ	2.61e-05	9.3e-06	4.92e-05	4.25e-05	5.3e-05	0.000144796	0.000130222	0.000226226	0.000164404	0.000153
High γ	8.97e-06	2.54e-05	1.82e-05	1.19e-05	1.26e-05	4.62e-05	3.63e-05	2.17e-05	3.25e-05	2.94e-05

## Sheet: Figure3A
Ctrl	CSD
12	20
19	15
18	23
17	11
19	33

## Sheet: Figure3B
Ctrl	CSD
17	31
24	27
16	21
20	14
29	19

## Sheet: Figure3C
Ctrl	CSD
13	34
20	28
16	17
19	18
20	17

## Sheet: Figure4B
Ctrl	CSD
0.580845	1.80475
1.26084	1.91415
1.10952	1.3448
1.108	1.17918
0.940788	2.27522

## Sheet: Figure4C
Ctrl	CSD
0.81169	1.04536
0.999307	1.13997
1.11651	1.85189
1.1321	1.78881
0.975355	1.56808

[truncated: 4 more sheets: Figure4D, Figure4E, Figure4F, Figure5C]
