# Supplementary material for: Sleep deprivation reduces the baroreflex sensitivity through elevated angiotensin (Ang) II subtype 1 receptor expression in the nucleus tractus solitarii
Source: Front Neurosci. 2024 Apr 29;18:1401530. doi: 10.3389/fnins.2024.1401530 (PMC11089155; doi:10.3389/fnins.2024.1401530)
Supplement: Supplementary file 2 [file Data_Sheet_1.ZIP]

Archive with 8 entries (8 files):
- wb supplement/1-2-a┬-Tubulin.tif
- wb supplement/1-2a┬-Tubulin-Marker.tif
- wb supplement/1-3-AT1R.tif
- wb supplement/1-3-AT1R-Marker.tif
- wb supplement/2-2-a┬-Tubulin.tif
- wb supplement/2-2-a┬-Tubulin-Marker.tif
- wb supplement/2-3-AT1R.tif
- wb supplement/2-3AT1R-Marker.tif
