# Supplementary material for: Sleep deprivation reduces the baroreflex sensitivity through elevated angiotensin (Ang) II subtype 1 receptor expression in the nucleus tractus solitarii
Source: Front Neurosci. 2024 Apr 29;18:1401530. doi: 10.3389/fnins.2024.1401530 (PMC11089155; doi:10.3389/fnins.2024.1401530)
Supplement: Supplementary file 3 [file Data_Sheet_2.ZIP]

Archive with 1 entries (1 files):
- AT1R WB(1).docx
